# Supplementary material for: Diagnostic Accuracy of Lung Ultrasound for Pneumonia in Acutely and Critically Ill Neonates, Children, and Young Adults: A Systematic Review and Meta-Analysis
Source: Diagnostics (Basel). 2025 Dec 8;15(24):3122. doi: 10.3390/diagnostics15243122 (PMC12732246; doi:10.3390/diagnostics15243122)
Supplement: Supplementary file 1 [file diagnostics-15-03122-s001.zip]

Archive with 1 entries (1 files):
- diagnostics-3924277-supplementary.pdf
